# Supplementary material for: Unveiling the Effect of Solvents on Crystallization and Morphology of 2D Perovskite in Solvent-Assisted Method
Source: Molecules. 2022 Mar 11;27(6):1828. doi: 10.3390/molecules27061828 (PMC8951341; doi:10.3390/molecules27061828)
Supplement: Supplementary file 1 [file molecules-27-01828-s001.zip]

Archive with 1 entries (1 files):
- molecules-1623405-supplementary.pdf
